# Supplementary material for: Relationships of Gut Microbiota Composition, Short-Chain Fatty Acids and Polyamines with the Pathological Response to Neoadjuvant Radiochemotherapy in Colorectal Cancer Patients
Source: Int J Mol Sci. 2021 Sep 2;22(17):9549. doi: 10.3390/ijms22179549 (PMC8430739; doi:10.3390/ijms22179549)
Supplement: Supplementary file 1 [file ijms-22-09549-s001.zip]

Archive with 1 entries (1 files):
- ijms-1366570-supplementary.pdf
